# Supplementary material for: α6β1- and αV-integrins are required for long-term self-renewal of murine embryonic stem cells in the absence of LIF
Source: BMC Cell Biol. 2015 Feb 27;16:3. doi: 10.1186/s12860-015-0051-y (PMC4348401; doi:10.1186/s12860-015-0051-y)
Supplement: Additional file 1: — Movie S1. Examples of cell adherence assay using timelapse microscopy and cell tracking. ES-D3 cells were seeded onto 6-well tissue culture plates coated with LN-511 in the presence (upper left panel) or absence of 10 μg/ml LIF (upper right panel) or onto Col-I (lower left panel) or FN (lower right panel) in the absence of LIF. Cells were imaged at 2 min intervals for 30 minutes and cell tracks were determined. Cell adherence was determined from these data as described in materials and methods (Figure 1C, D). [file 12860_2015_51_MOESM1_ESM.zip]

Archive with 1 entries (1 files):
- 12860_2015_51_MOESM1_ESM.avi
